# Supplementary material for: Arabidopsis AtHB7 and AtHB12 evolved divergently to fine tune processes associated with growth and responses to water stress
Source: BMC Plant Biol. 2014 May 31;14:150. doi: 10.1186/1471-2229-14-150 (PMC4064807; doi:10.1186/1471-2229-14-150)
Supplement: Additional file 4 — Oligonucleotides used for cloning and qRT-PCR. [file 1471-2229-14-150-S4.xlsx]

## Sheet: Sheet1
Supplementary Table 1
Oligonucleotides used
	Gene	Name	Sequence 5' 3'
For clonning	AtHB7	AT7cF	GCGGGATCCATGACAGAAGGTGGAGAATATTC
	AtHB7	AT7cR	GCGGAGCTCTCATGACCAAAAATCCCGCCAAG
	AtHB12	AT12 cF	GCCTCTAGACTGGTGAAAACCATGGAAGA
	AtHB12	AT12 cR	GCCGGATCCGCTTTTATGACCAAAACTCC
	amiRNA	12y7miR-I	GATACCATATAGCCACTTGGCTCTCTCTCTTTTGTATTCC
	amiRNA	12y7miR-II	GAGAGCCAAGTGGCTATATGGTATCAAAGAGAATCAATGA
	amiRNA	12y7miR-III	GAGAACCAAGTGGCTTTATGGTTTCACAGGTCGTGATATG
	amiRNA	12y7miR-IV	GAAACCATAAAGCCACTTGGTTCTCTACATATATATTCCT
	amiRNA	amiRNA-A	CTGCAAGGCGATTAAGTTGGGTAAC
	amiRNA	amiRNA-B	GCGGATAACAATTTCACACAGGAAACAG
For qPCR	AtHB7	AT7 qF	CAACTTGGCTTCTCAGTTCG
	AtHB7	AT7 qR	TAGAGCAACCACCGCTTG
	AtHB12	AT12 qF	CCAGAAGGGAGGTTAGACCA
	AtHB12	AT12 qR	GCTTTCTCCACAATGTTCATCA
	GUS	GUS qF	TGCGGACTTACGTGGCAAAGGAT
	GUS	GUS qR	AAGCCGACAGCAGTTTCATCA
